# Supplementary material for: Ultra-sensitive monitoring of leukemia patients using superRCA mutation detection assays
Source: Nat Commun. 2022 Jul 12;13:4033. doi: 10.1038/s41467-022-31397-y (PMC9276831; doi:10.1038/s41467-022-31397-y)
Supplement: Supplementary file 4 — Source Data [file 41467_2022_31397_MOESM4_ESM.xlsx]

## Sheet: Figure 2A
Figure 2A

## Sheet: Figure 2B
Figure 2B
	Time /min	5pM superRCA	5nM RCA	1nM RCA	750pM RCA	500pM RCA	250pM RCA	125pM RCA	75pM RCA	50pM RCA
	1	15509.3	8862.67	9172.33	9109.5	9149.67	9287.5	8956	9817.33	9695.67
	2	15628.8	9071.56	9180.11	9121.83	9192.89	9299.17	9002	9786.78	9717.56
	3	15787.9	9283.85	9203.37	9120.94	9212.63	9312.06	9034	9743.93	9719.52
	4	15985.3	9503.95	9248.79	9151.65	9215.54	9321.02	9024.33	9753.64	9742.84
	5	16200.8	9813.65	9260.93	9184.55	9205.85	9346.01	8997.78	9776.88	9762.61
	6	16427.9	10203.5	9259.98	9200.52	9221.62	9354	9019.59	9780.96	9760.87
	7	16712	10646.5	9281.33	9198.84	9280.54	9371.33	9068.53	9787.65	9785.62
	8	16995.7	11041.5	9322.77	9208.61	9297.51	9407.78	9071.51	9785.88	9804.88
	9	17343.2	11394.2	9392.59	9263.2	9305.17	9404.93	9062.17	9780.63	9823.62
	10	17722.4	11799.7	9438.86	9328.4	9353.06	9417.31	9064.06	9804.54	9807.21
	11	18090.5	12210.2	9449.62	9377.13	9371.02	9441.77	9087.02	9829.85	9768.74
	12	18547.2	12620.8	9491.87	9415.38	9361.34	9440.92	9131.34	9845.95	9770.91
	13	19024.7	13109.9	9542.29	9452.79	9377.11	9438.64	9161.11	9852.65	9783.3
	14	19487.6	13673	9580.76	9518.6	9420.7	9463.21	9156.37	9861.88	9799.43
	15	19999.5	14233.7	9666.25	9608.2	9463.57	9458.07	9153.79	9883.96	9821.81
	16	20524.2	14795.5	9789.08	9638.07	9502.86	9471.36	9187.26	9858.99	9857.94
	17	21073.7	15388.2	9883.03	9665.35	9559.95	9523.79	9176.75	9855.33	9882.31
	18	21745.6	16028.4	9938.68	9731.12	9595.65	9554.93	9163.92	9855.78	9880.44
	19	22411.5	16723.5	10002.9	9822.71	9636.22	9570.31	9202.31	9886.59	9878.48
	20	23066.5	17405.8	10104.3	9906.24	9683.07	9580.44	9210.1	9935.86	9901.16
	21	23816.2	18156.3	10227.8	9955.75	9701.36	9620.15	9196.37	9953.95	9921.05
	22	24608.4	18969.4	10339.9	10020.6	9736.12	9637.05	9222.12	9986.65	9904.02
	23	25341.1	19743.8	10458.6	10096.9	9775.71	9639.68	9293.71	9962.55	9902.01
	24	26101.7	20526.6	10568.5	10204	9830.9	9674.56	9345.9	9928.52	9934.33
	25	26953.9	21347.2	10676.5	10318	9894.63	9711.85	9351.97	9959.51	9969.78
	26	27848.6	22144.4	10787.8	10428	9961.88	9762.28	9334.66	10008.8	9956.59
	27	28701.5	23000.8	10913	10531	10057	9788.09	9338.22	10030	9953.86
	28	29594.5	23937.9	11054.6	10612	10094.6	9791.03	9339.74	10049.3	9963.62
	29	30580.5	24800.3	11201.2	10720.7	10115.5	9811.34	9341.58	10053.8	9970.21
	30	31534.5	25680.4	11341.7	10836.6	10167.2	9841.78	9365.19	10057.9	9977.74
	31	32392.2	26568.8	11473.2	10953.2	10238.7	9861.26	9355.06	10087	9969.91
	32	33266.4	27404.3	11633.1	11068.4	10344.2	9859.75	9408.69	10089.3	10014
	33	34181.1	28268.8	11781	11184.8	10404.4	9878.25	9460.23	10072.4	10041.3
	34	35153.4	29178.9	11943	11317.9	10448.5	9918.08	9412.41	10086.8	10011.4
	35	36167.1	30113	12148.3	11433.3	10515.5	9965.03	9424.8	10146.3	10016.5
	36	37038.4	31059.7	12310.1	11586.8	10592.5	10001.7	9494.93	10172.1	10030.2
	37	37987.8	31940.2	12434	11739.6	10680.2	10051.2	9524.31	10155.7	10020
	38	39039.6	32789.1	12622	11860.9	10768.4	10108.4	9521.77	10156.2	10041.7
	39	39992.2	33665.7	12882	12009	10833.1	10112.5	9529.26	10157.4	10067.2
	40	40902.7	34528.6	13096	12185.6	10882.4	10077.8	9541.42	10199.5	10091.7
	41	41791.2	35350.2	13308.7	12375.9	10976.1	10141.3	9564.81	10227.2	10098.2
	42	42627.1	36189.7	13506.2	12520.3	11064.4	10235.1	9586.93	10226.7	10103.1
	43	43453.4	37037.9	13668.4	12630.8	11136.1	10248.7	9578.98	10257.2	10138
	44	44147.1	37854.3	13862.1	12781.2	11227.7	10258.6	9600.66	10288.8	10145.7
	45	44700.7	38688.1	14080.7	12959.1	11345.6	10315.5	9638.55	10304.2	10120.6
	46	45251.2	39523	14308.9	13132.4	11425.9	10378.5	9690.52	10323.1	10135.5
	47	45824.8	40314	14572.3	13298.1	11510.3	10375.8	9739.84	10367.4	10186.8
	48	46336.6	41051	14801.4	13439.7	11618.1	10397.3	9744.95	10384.1	10204.3
	49	46778.2	41837.7	14976.8	13591.6	11726	10467.4	9741.98	10370.4	10208.1
	50	47159.1	42512.6	15175.6	13784.2	11818.3	10519.5	9756.66	10383.1	10219.7
	51	47526.4	42997.5	15401.5	13996.7	11897.8	10558.8	9783.89	10404.4	10236.6
	52	47912.4	43506.5	15637.2	14177.9	11998.3	10599.9	9810.63	10417.1	10238.5
	53	48310.8	44135.5	15842.1	14326	12086.8	10634.3	9869.54	10442.4	10253.2
	54	48705.6	44723.8	16046.7	14504.3	12212.9	10673.4	9912.18	10451.8	10279.7
	55	49090.5	45144.6	16306.9	14685.8	12346	10725.5	9894.73	10460.3	10265.6
	56	49510.8	45555.2	16632.3	14894.6	12459.3	10786.5	9911.24	10481.4	10261.9
	57	49934.3	45972.1	16895.1	15106.9	12557.8	10839.2	9946.41	10524.8	10286.6
	58	50239.8	46320.4	17100.7	15292.6	12662.9	10889.7	10009.5	10587.3	10305.9
	59	50477.6	46597.8	17333.2	15491.9	12760.3	10920.9	10056.8	10611.4	10327.3
	60	50747.5	46843.3	17596.4	15682.3	12833.1	10944.3	10062.9	10613.8	10325.4
	61	50962.2	47085.4	17868.5	15862.4	12903.7	11025.8	10063.3	10610.9	10330.8
	62	51179.7	47355.1	18116.2	16059.8	13017.6	11090.9	10076.4	10633.3	10357.6
	63	51494.2	47631.7	18330.4	16255.6	13185.2	11130.6	10130.5	10679.1	10364.5
	64	51716.8	47876.6	18626.5	16452.2	13334.4	11170.2	10135.5	10659.7	10371.5
	65	51852.9	48192.5	18922.8	16639.1	13472.5	11214.1	10137.2	10648.2	10396.2
	66	52047.6	48515.8	19136.9	16868.4	13609.8	11276.7	10185.4	10699.4	10412.4
	67	52310.6	48757.3	19377	17132.8	13733.6	11324.6	10220.1	10729.1	10405.8
	68	52516.8	48992.1	19679	17362.6	13858.9	11354.9	10250.4	10747.7	10408.9
	69	52644.6	49203.4	19987.3	17602.5	13974	11384.3	10304.8	10786.6	10422
	70	52755.2	49433.8	20276.8	17806.5	14067	11438.1	10351.3	10839.2	10473.3
	71	52859.4	49713.6	20541.3	17993.2	14198.7	11522	10360.8	10903.4	10482.4
	72	53013.5	49994.5	20823.8	18215.4	14348.9	11627.7	10355.2	10898.5	10448.5
	73	53068.8	50174.8	21139.9	18511.8	14460	11717.6	10405.1	10853.2	10457.2
	74	53128.6	50320.3	21377.6	18758.3	14568.3	11760.2	10443	10859.7	10474
	75	53300.5	50552.4	21614.5	18891.4	14695.8	11813.1	10450	10893.9	10503.4
	76	53413.8	50762.1	21891.8	19102.5	14890.9	11875.7	10475	10955.3	10544.5
	77	53477.6	50960.1	22238	19373.8	15047.6	11917.2	10500.7	10999.4	10567.5
	78	53586.9	51179	22586.3	19631.3	15156.5	11979.4	10552.9	11034.8	10585.2
	79	53689.6	51367.7	22868.8	19892.1	15335.9	12027.8	10602.3	11062.9	10609.4
	80	53763.5	51568.2	23181.6	20166.4	15478	12090.9	10648.4	11077	10612.1
	81	53894.8	51683.7	23477.9	20391.1	15589.3	12191.6	10704.5	11096	10627.7
	82	54008.3	51739.2	23736.3	20604.7	15706.1	12244.2	10751.8	11136.7	10637.2
	83	54088.1	51887.8	23971.4	20842.2	15853.7	12272.7	10798.3	11175.5	10640.4
	84	54208.7	52034.2	24263.1	21083.8	16006.6	12332.2	10820.4	11193.2	10669.5
	85	54322.9	52129.1	24615.7	21313.2	16134.9	12419.1	10824.8	11201.4	10673.8
	86	54395	52202	24882.9	21583.8	16279.3	12488.7	10841.3	11206.1	10671.3
	87	54459.7	52297	25158	21828.9	16394.4	12537.6	10846.8	11219	10684.1
	88	54508.6	52384.3	25505.3	22023.3	16494.8	12597.2	10904.2	11241.7	10714.4
	89	54510.8	52435.8	25800.1	22247.8	16623.6	12649.1	10979.8	11304.6	10748.5
	90	54606.6	52503.9	26050.7	22455.6	16779.5	12733	10987.2	11364.9	10740.5
	91	54725.9	52601	26351.9	22693.5	16957.8	12819.7	10981.8	11361.6	10722.5
	92	54743.3	52703.7	26616.3	22926.2	17177	12859.9	11025.9	11385.5	10756.2
	93	54757.4	52773.6	26864.1	23117.1	17354.7	12898.6	11094	11426.9	10824.7
	94	54819.1	52801.5	27154.4	23346	17473.9	12977.9	11118.3	11453	10842.9
	95	54922.7	52813.8	27464.8	23658	17616.3	13063.6	11108.8	11478.6	10847.6
	96	55015.6	52907.9	27769.3	24012.3	17797.1	13107.2	11146.6	11475.5	10814.2
	97	55070.9	53005	28079.4	24367.8	17994.7	13186.1	11237.2	11476.9	10813.7
	98	55087.6	53049	28427.1	24579.6	18095.6	13255	11326.4	11489.6	10867.6
	99	55148.2	53090	28691	24736.5	18198.5	13323.3	11353.1	11552.2	10888.2
	100	55250.4	53153.3	28925.7	24985.2	18373.8	13382.8	11310.4	11615.7	10922.7
	101	55311.8	53225.4	29236.6	25241.1	18515.3	13456.3	11347.5	11662.2	10941.9
	102	55403.3	53261.8	29489.8	25458	18705.8	13552.8	11406.1	11715.8	10946
	103	55504.1	53294.3	29757	25670.7	18877.9	13623.6	11432	11715.2	10924.3
	104	55556	53350.8	30058	25879.6	19016.3	13705.5	11500.7	11719.4	10932.4
	105	55513	53435.6	30364.3	26117.8	19192.4	13739.5	11537.2	11740.8	10983.1
	106	55543.7	53472.2	30720.4	26360	19368.8	13822.8	11574.7	11765.9	11017.4
	107	55654.2	53520.4	31023.2	26650	19511.6	13947.6	11624.6	11817.6	11006.1
	108	55708.4	53639.1	31258.7	26933.3	19627.2	14015.2	11639.5	11838.5	11003
	109	55849.8	53705.4	31521.6	27121.1	19760.4	14075.4	11653.5	11862.2	11031.4
	110	55921.6	53707.5	31833.5	27341.7	19935.8	14136.8	11649.8	11901.4	11037.5
	111	55856.2	53696.8	32164.2	27609.6	20076.9	14172.3	11660.3	11955.5	11042.1
	112	55868.4	53714.6	32510.7	27861.5	20257	14273.1	11757.8	11983.5	11068
	113	55924.8	53797.5	32808.9	28096.8	20499.7	14362	11874.2	11971.5	11105
	114	55981.9	53865.2	33020.6	28374.3	20650.2	14394	11947.1	11968.5	11147
	115	55993.3	53908.7	33228.6	28643.1	20762.7	14467	11956	11988.8	11186.7
	116	56047.1	53915.9	33485.8	28836.4	20931.6	14575.3	11949	12061.9	11184.2
	117	56140.7	53941	33796.3	29010.1	21098.2	14652.8	11979	12127	11212.1
	118	56168.9	53986.3	34140.1	29279	21250.1	14727.3	12009	12170	11246
	119	56199	54037.1	34359.4	29556.7	21407.3	14820.1	12072.7	12213	11230.3
	120	56246.7	54106	34577.4	29787.9	21524.1	14889	12145.2	12227.7	11261.8
	121	56291.2	54118.7	34876.2	30040	21694	14977.7	12161.7	12253.2	11270.9
	122	56327.4	54171.2	35161.1	30276	21928.7	15086.9	12197.2	12328.1	11277.6
	123	56385.8	54254.1	35482.7	30518.3	22106.9	15137.6	12242.1	12346	11293.2
	124	56505.3	54298.7	35780.9	30721.1	22255	15188.5	12300	12299.7	11280.7
	125	56573.4	54312.2	36008.3	30908.7	22436.3	15300.9	12379	12336.2	11289.2
	126	56538.5	54350.1	36240.1	31175.2	22644.8	15363	12421.3	12409.7	11311.1
	127	56536.8	54384.4	36498.4	31454.1	22817.3	15437	12445.8	12447.6	11366.4
	128	56604.9	54409.8	36746.8	31702.7	22956.8	15567	12464.9	12457.5	11401.8
	129	56672	54461.9	36997.9	31932.6	23082.6	15656	12519.3	12501.8	11398.3
	130	56671.7	54500	37215.3	32130.5	23240.5	15717	12566.1	12568.6	11391.8
	131	56669.9	54557.3	37458.8	32428.8	23474.8	15780.7	12605	12592.5	11411.6
	132	56688	54580.1	37825.6	32810.9	23642.3	15836.9	12677	12618.9	11477.2
	133	56743.7	54619.7	38064.9	33047.7	23752.4	15885	12718	12673.6	11523.7
	134	56788.2	54679.6	38241.9	33175.2	23867.5	15980.3	12745.7	12717.2	11505.9
	135	56811.7	54690.2	38552.3	33412.7	24059.5	16126.8	12787.6	12695.1	11523.6
	136	56799.6	54699.1	38858.4	33739.6	24234.5	16197.6	12829.5	12700.4	11565.9
	137	56800.2	54740	39097.2	33992.2	24382.2	16204.5	12895.8	12785.8	11598.6
	138	56842.1	54838.3	39345.7	34213.7	24555.1	16301.8	12957	12845.9	11623.2
	139	56841.7	54906.4	39581.2	34335.6	24731	16444.6	12999.6	12863.3	11617.4
	140	56854.6	54878.8	39766.4	34471.9	24961.7	16547.2	13042.5	12913.1	11609.5
	141	56877.9	54893.9	40028.5	34772.3	25153.2	16637.1	13120.9	12975.7	11617.2
	142	56895.6	54913	40329.8	35021.4	25318.7	16687.7	13171.6	13031.9	11656.7
	143	56908.1	54881.3	40610.5	35221.4	25501.1	16724	13184	13101.8	11692.1

## Sheet: Figure 2C
Figure 2C

## Sheet: Figure 3A
Figure 3A Flow cytometric analysis of superRCA products visualized using two hybridization probes

## Sheet: Figure 3B
Figure 3B
		Male/Felmale PCR input ratio	Measured Male/Female ratio			CV%
		1	0.585935	0.582253	0.583785	0.26
		0.1	0.0571052	0.0567919	0.0565012	0.43
		0.01	0.00474108	0.00471086	0.00466873	0.63
		0.001	0.00065093	0.000636109	0.000628324	1.47
		0.0001	5.26459e-05	4.74731e-05	5.70263e-05	7.45
		1e-05	1.35469e-05	9.98371e-06	4.98785e-06	36.93
		1e-07	1.4802e-06	4.47959e-06	4.63666e-06	41.12

## Sheet: Figure 3C
Figure 3C	2 color combinatotial labeling

## Sheet: Figure 4A
Figure 4A	IDH1 p.R132C
	Spiked-in Mutant Allele Frequency	sRCA			ddPCR
	1e-06	2.2e-05	1.70876e-06		0.001025	0.000762
	1e-05	2.76e-05	7.19195e-07		0.000497	0.000274
	4e-05	4.98e-05	5.98356e-08		0.000664	0.000319
	0.00016	9.72e-05	8.78684e-06		0.000845	0.000395
	0.00064	0.000374	2.98895e-05		0.001107	0.000456
	0.00256	0.00124	3.74559e-05		0.003446	0.000809
	0.01024	0.00491	4.29349e-05		0.010491	0.001417

## Sheet: Figure 4B
Figure 4B	IDH1 p.R132H
	Spiked-in Mutant Allele Frequency	sRCA			ddPCR
	1e-06	1.9e-05	3.66446e-06		0.000585	0.000336
	1e-05	3.76e-05	6.4654e-06		0.000503	0.000396
	4e-05	7.67e-05	9.22261e-06		0.000571	0.000469
	0.00016	0.000184	4.55153e-06		0.000694	0.000453
	0.00064	0.000648	1.95042e-05		0.001332	0.000516
	0.00256	0.00235	2.32736e-05		0.002886	0.00072
	0.01024	0.00846	0.000247849		0.011904	0.001488

## Sheet: Figure 4C
Figure 4C	IDH2 p.R140Q
	Spiked-in Mutant Allele Frequency	sRCA			ddPCR
	1e-06	5.9e-05	3.51931e-06		0.000573625	0.00027794
	1e-05	6.85e-05	1.31026e-06		0.00073	0.000362
	4e-05	8.69e-05	1.16322e-05		0.000577	0.000433
	0.00016	0.000208	2.35442e-05		0.000683	0.000577
	0.00064	0.00073	4.43949e-05		0.001785	0.000563
	0.00256	0.00274	4.64191e-05		0.003336	0.000728
	0.0102	0.00924	0.000667009		0.011483	0.001365

## Sheet: Figure 4D
Figure 4D	IDH2 p.R172K
	Spiked-in Mutant Allele Frequency	sRCA			ddPCR
	1e-06	5.7e-07	2.10248e-08		0.000136	8.94e-05
	1e-05	5.59e-06	9.30938e-07		0.000301	0.000261
	4e-05	2.32e-05	7.74715e-07		0.000297	0.000226
	0.00016	7.34e-05	1.25473e-05		0.000473	0.000261
	0.00064	0.000262	2.96692e-05		0.000904	0.00035
	0.00256	0.00109	4.7965e-05		0.00232	0.000633
	0.01024	0.00474	0.000240705		0.010134	0.001157

[truncated: 11 more sheets: Figure 5A, Figure 5B, Figure 5C, Figure 5D, Figure 6A, Figure 6B, Figure 6C, Figure 6D, Figure 6E, Figure 7A, Figure 7B]
